# Supplementary material for: Recognizing the cultural background, motivation, and experience of TN-visa workers in the U.S. swine industry
Source: Transl Anim Sci. 2026 Apr 22;10:txag047. doi: 10.1093/tas/txag047 (PMC13159992; doi:10.1093/tas/txag047)
Supplement: txag047_Supplementary_Data [file txag047_supplementary_data.zip]

Archive with 2 entries (2 files):
- S1_TN visa paper Survey English.pdf
- S2_TN visa paper Survey Spanish.pdf
